# Supplementary material for: The Use of Molecular Profiling to Track Equine Reinfection Rates of Cyathostomin Species Following Anthelmintic Administration
Source: Animals (Basel). 2021 May 9;11(5):1345. doi: 10.3390/ani11051345 (PMC8150961; doi:10.3390/ani11051345)
Supplement: Supplementary file 1 [file animals-11-01345-s001.zip]

Archive with 1 entries (1 files):
- animals-1174031-supplementary.pdf
